# Supplementary material for: Subcortical Change and Neurohabilitation Treatment Adherence Effects in Extremely Preterm Children
Source: Brain Sci. 2024 Sep 25;14(10):957. doi: 10.3390/brainsci14100957 (PMC11506661; doi:10.3390/brainsci14100957)
Supplement: Supplementary file 1 [file brainsci-14-00957-s001.zip]

Archive with 1 entries (1 files):
- brainsci-3156967-supplementary.pdf
